# Supplementary material for: Antitumor efficacy of liposome-encapsulated NVP-BEZ 235 in combination with irreversible electroporation
Source: Drug Deliv. 2018 Feb 27;25(1):668–78. doi: 10.1080/10717544.2018.1444683 (PMC6058606; doi:10.1080/10717544.2018.1444683)
Supplement: Li_Tian_et_al._Supplementary_Material.zip [file IDRD_A_1444683_SM2144.zip]

Archive with 4 entries (4 files):
- IRE+LBEZ Hep3B Supplement Data Upload.docx
- S1 Fig.jpg
- S1 Table.docx
- S2 Fig.jpg
